# Supplementary material for: Dissecting extracellular and intracellular distribution of nanoparticles and their contribution to therapeutic response by monochromatic ratiometric imaging
Source: Nat Commun. 2022 Apr 14;13:2004. doi: 10.1038/s41467-022-29679-6 (PMC9010411; doi:10.1038/s41467-022-29679-6)
Supplement: Supplementary file 4 — Source Data [file 41467_2022_29679_MOESM4_ESM.xlsx]

## Sheet: Fig 2e
			Cy5 recovery percentage (%)			Cy7.5 degradation percentage (%)
		No. Time	1	2	3	1	2	3
		-3	1.41426	1.35427	1.29263	99.5139	100.799	98.6735
		-2	1.36746	1.34571	1.05153	97.6848	100.997	99.3903
		-1	1.24329	1.4348	1.38027	98.7476	100.255	100.453
		0	1.32954	1.38407	1.41388	100.255	100.923	98.8218
		1	19.3543	20.3626	20.1343	32.059	32.1826	31.9107
		2	60.1359	61.1441	61.8734	10.4186	10.4878	10.1689
		3	91.2911	92.8765	90.4668	0.951635	1.10736	1.02579
		4	98.9008	98.0764	98.5838	0.479525	0.368295	0.410316
		5	100.423	99.6618	99.9154	0.00271896	-0.0224932	-0.00865123
		6	99.2813	99.9789	100.296	0.0205158	0.0056851	-0.013842
		7	100.106	99.535	100.233	0.0336162	-0.0118645	-0.0101343
		8	99.535	98.5838	100.426	0.00716816	0.0103815	0.0210101

## Sheet: Fig. 3d
		Intra%				Extra%
	No.	1	2	3	4	1	2	3	4
	RNP0%	6.97561	4.9789	3.94322	4.67742	93.0244	95.0211	96.0568	95.3226
	MRIN	20.1439	29.0702	23.1169	24.6515	79.8561	70.9298	76.8831	75.3485
	RNP100%	96.5035	99.5381	96.6759	98.8558	3.4965	0.46189	3.3241	1.14416

## Sheet: Fig. 4b
	Fluorescence intensity (× 108, p/s/cm2/sr/μW/cm2 )
		Intra			Extra			Total accumulation
	No. Time	1	2	3	1	2	3	1	2	3
	3h	0.44112	0.54504	0.58876	0.95968	1.46056	1.29164	1.4008	2.0056	1.8804
	6h	0.62632	0.79312	0.809	1.47048	2.49168	2.417	2.0968	3.2848	3.226
	12h	1.3931	1.47093	1.85023	5.48257	4.1564	5.83077	6.87567	5.62733	7.681
	24h	1.87888	1.6585	2.93133	6.42445	5.94816	8.732	8.30333	7.60667	11.6633
	48h	2.15867	2.3307	3.17879	9.19467	7.6593	9.87787	11.3533	9.99	13.0567
	72h	2.77479	2.45415	2.46743	7.77854	8.66918	9.02257	10.5533	11.1233	11.49
	96h	2.456	3.25187	2.0144	8.834	7.3138	6.70693	11.29	10.5657	8.72133

## Sheet: Fig. 4c
		Intra%			Extra%			Extra/Intra ratio
	No. Time	1	2	3	1	2	3	1	2	3
	3h	31.4906	27.1759	31.3104	68.5094	72.8241	68.6896	1.82805	2.78216	2.46039
	6h	29.8703	24.1452	25.0775	70.1297	75.8548	74.9225	1.97961	3.35438	3.25385
	12h	20.2613	26.1391	24.0884	79.7387	73.8609	75.9116	3.48892	2.64499	3.7105
	24h	22.628	21.8033	25.1329	77.372	78.1967	74.8671	2.97947	2.75858	4.04964
	48h	19.0135	23.3303	24.3461	80.9865	76.6697	75.6539	3.59721	2.99654	3.8645
	72h	26.293	22.0631	21.4746	73.707	77.9369	78.5254	3.03203	3.3792	3.51695
	96h	21.7538	30.7777	23.0974	78.2462	69.2223	76.9026	3.43189	2.84132	2.60555

## Sheet: Fig. 4f
		Extracellular percentages(%)
	No.	4T1	MCF-7	CT 26	Panc 02	BxPC-3
	1	75.5727	80.5218	77.8016	74.8546	67.6651
	2	77.6838	72.7601	77.2809	79.927	64.9598
	3	78.5271	70.2817	80.8448	71.5668	63.8291

## Sheet: Fig. 4g
		FI: Fluorescence intensity (× 108, p/s/cm2/sr/μW/cm2 )
			Intracellular FI				Extracellular FI				Extra%
	4T1 tumor	Time No.	3 h	6h	12h	24 h	3 h	6h	12h	24 h	3 h	6h	12h	24 h
		1	0.5946	0.7526	1.9008	1.8533	1.0574	2.1614	5.3612	5.7337	64.0073	74.173	73.8254	75.5727
		2	0.588	0.8995	2.4231	2.216	1.165	2.8855	5.8959	7.714	66.4575	76.2351	70.8727	77.6838
		3	0.6346	1.0463	1.4167	1.8223	0.9734	1.6607	5.6463	6.1747	60.5348	61.3484	79.942	77.2127
		4	0.6218	1.76409	1.2894	2.697	1.0902	3.89191	4.0766	9.863	63.6799	68.8102	75.9709	78.5271
		5	1.1078				5.1742				82.3655
			Intracellular FI				Extracellular FI				Extra%
	MCF-7 tumor	Time No.	3 h	6h	12h	24 h	3 h	6h	12h	24 h	3 h	6h	12h	24 h
		1	1.03263	0.9089	1.47202	1.50469	3.21637	2.4611	3.47198	3.91593	75.6971	73.0297	70.2262	72.2413
		2	0.96705	1.73818	0.86186	1.7588	2.44795	2.47582	3.31614	4.1687	71.6823	58.7523	79.3715	70.3281
		3	1.32849	0.97109	1.51264	1.1429	1.49851	2.73591	2.35936	4.5896	53.0071	73.8039	60.9339	80.0628
			Intracellular FI				Extracellular FI				Extra%
	CT26 tumor	Time No.	3 h	6h	12h	24 h	3 h	6h	12h	24 h	3 h	6h	12h	24 h
		1	0.4183	0.8713	1.5902	1.3265	0.7677	2.1757	3.6878	5.5985	64.7302	71.4047	69.8712	80.8448
		2	0.7243	0.7897	1.2842	1.5843	1.8327	2.1533	4.5038	5.5527	71.6738	73.1668	77.8127	77.8016
		3	0.5604	0.8071	1.5247	1.8123	1.1416	2.0519	4.6083	6.1647	67.074	71.7698	75.1394	77.2809
		4	0.63		1.4309	1.4894	1.198		3.5701	3.2966	65.5361		71.3877	68.8801
			Intracellular FI				Extracellular FI				Extra%
	Panc 02 tumor	Time No.	3 h	6h	12h	24 h	3 h	6h	12h	24 h	3 h	6h	12h	24 h
		1	0.8639	0.645957	1.1883	1.069	1.8771	2.47504	3.1987	4.041	68.4823	79.3029	72.9132	79.0802
		2	0.6335	1.1996	1.1821	1.7901	2.0715	3.6444	4.7069	5.3289	76.5804	75.2353	79.927	74.8546
		3	1.0284	1.0689	1.2702	1.234	2.9776	2.5421	3.3278	3.106	74.3285	70.3988	72.3749	71.5668
			Intracellular FI				Extracellular FI				Extra%
	BxPC-3 tumor	Time No.	3 h	6h	12h	24 h	3 h	6h	12h	24 h	3 h	6h	12h	24 h
		1	0.4696	1.16655	0.8054	0.8129	0.7104	1.29645	0.7786	1.7011	60.2034	52.637	49.154	67.6651
		2	0.48105	1.00575	1.0063	1.3815	0.67395	1.42925	1.9717	2.8285	58.3506	58.6961	66.2089	67.1853
		3	0.84515	0.92685	0.9869	1.5836	0.85385	1.39415	1.2871	2.8924	50.256	60.0668	56.6007	64.6202
		4			0.87895				2.68805				75.3588

## Sheet: Fig. 5b
	Concentration of micelle (μg/mL)	0	0.1	0.25	0.5	1	2.5	5	10	25	50	100	200
	Intracellular PDT	98.2689	103.991	97.4293	94.6927	94.0707	93.4659	72.4088	35.2406	12.2525	7.68114	7.83663	7.68114
		99.0463	97.7091	100.695	97.3982	96.4341	83.6101	63.9714	42.3688	13.8696	8.55188	7.61895	7.80554
		102.685	94.6927	94.475	96.1853	92.8579	80.1188	70.6995	38.5138	15.3312	9.23603	7.96102	7.89883
	Extracellular PDT	99.0617	97.7212	91.5996	97.8999	95.8445	87.2867	65.5476	26.6924	9.24601	4.623	4.56797	4.56797
		99.7766	102.86	102.189	93.0295	89.1421	84.4249	60.7595	28.8938	11.1723	4.29279	4.29279	4.4579
		101.162	93.7444	90.6613	98.3914	90.9294	77.2152	68.8498	33.4067	6.7694	4.4579	4.29279	4.29279
	Intra- + Extra-cellular PDT	101.791	99.2227	94.221	96.3501	86.9888	38.7969	7.32215	3.88664	3.1926	3.12319	3.40081	3.262
		100.304	97.0936	101.149	92.3623	87.3268	32.9165	7.91209	3.47021	3.57432	3.15789	3.08849	3.33141
		97.9047	100.642	95.2349	98.513	72.0852	29.6722	8.155	3.43551	3.47021	3.05379	3.36611	3.2967

## Sheet: Fig. 5d
		Apoptotic percentage (%)
	No.	PBS	Intra	Extra	Intra + Extra
	1	1.84	29.23	40.68	94.11
	2	2.65	28.31	38.05	96.86
	3	1.54	37.37	32.32	94.5

## Sheet: Fig. 5e
				Tumor growth curves
	PBS										MRITN										MRITN + 808										MRITN + 660										MRITN + 660 + 808
No. Time (d)	1	2	3	4	5	6	7	8	9	10	1	2	3	4	5	6	7	8	9	10	1	2	3	4	5	6	7	8	9	10	1	2	3	4	5	6	7	8	9	10	1	2	3	4	5	6	7	8	9
1	67.517	70.1831	66.455	45.2783	87.3254	27.5695	72.5816	84.8359	83.3397	39.4838	60.0726	39.601	71.7363	58.778	78.8143	62.9613	86.5616	81.375	54.334	44.4566	76.487	54.3407	30.7567	77.763	57.2144	82.9437	37.9642	71.4071	91.5075	67.7883	73.6361	74.1934	84.007	91.433	104.279	64.6869	85.9369	47.7111	56.5471	43.6538	94.9153	72.4611		75.5945	69.7442	74.4198	86.4634	71.2582	82.8351
3	109.157	111.018	160.075	111.955	141.916	53.8045	141.532	146.89	178.975	78.314	102.817	82.0722	116.899	99.5942	129.393	102.234	140.848	124.682	99.1171	74.431	96.224	97.6433	50.3417	145.49	85.5673	91.3689	66.6408	126.299	166.185	105.353	41.6032	73.1304	131.353	135.433	137.963	77.1828	92.8203	23.3952	72.0589	51.6506	100.517	91.5043		88.9618	63.3487	89.2407	64.9316	104.055	74.4945
5	181.483	177.744	245.134	197.965	143.711	95.2362	202.271	216.58	283.313	150.54	194.931	136.603	185.345	172.056	183.082	148.45	231.787	171.153	151.803	124.986	137.218	153.871	84.8258	265.379	156.461	125.445	92.2947	226.893	214.531	173.106	59.1222	133.826	195.915	227.69	209.956	106.342	137.327	47.6118	101.4	80.3632	169.814	147.933		157.491	82.8596	158.363	103.155	175.481	168.52
7	345.079	297.412	406.486	472.589	346.044	261.365	485.193	429.232	560.132	337.747	334.989	244.867	365.606	333.874	325.27	269.298	465.65	443.68	427.841	289.742	365.997	265.895	394.114	448.357	362.211	265.194	210.534	394.99	296.129	344.454	84.0624	0	156.361	150.81	183.867	0	143.876	50.1853	32.04	55.413	148.617	82.6058		0	97.0482	104.909	0	142.78	93.1173
9	477.745	459.637	669.638	614.088	574.237	509.796	662.211	671.088	851.018	531.24	455.426	400.275	509.895	450.168	444.098	420.919	672.759	650.093	600.613	476.744	588.679	359.083	578.841	567.231	558.043	436.109	341.764	558.495	401.401	536.439	151.118	0	287.662	285.839	230.83	58.7059	267.264	202.231	62.2054	86.3194	193.977	158.776		40.7958	126.315	176.393	0	168.545	172.53
11	699.279	790.728	882.965	904.381	928.883	838.73	918.46	931.448	1174.04	828.6	645.861	519.327	677.177	745.453	758.852	662.735	634.157	547.233	653.924	654.263	814.323	501.092	776.866	734.113	708.795	626.976	553.49	787.402	532.573	752.221	234.742	0	466.885	429.609	348.975	126.655	399.758	343.93	184.878	162.886	311.443	271.593		108.766	203.283	288.556	55.2496	427.682	296.678
13	874.742	1081.34	1113.02	1107.39	1221.88	1095.82	1162.2	1172.16	1230.02	1043.96	762.787	674.699	829.631	895.795	917.903	861.269	778.071	697.783	796.198	783.363	977.038	583.831	889.204	941.985	814.976	763.992	721.37	951.987	724.595	910.024	414.767	0	625.136	692.566	516.965	435.243	563.091	486.2	404.118	359.351	564.697	459.694		312.64	386.208	442.666	385.858	657.758	603.034
15	964.953	1220.95	1207.78	1220.23	1308.26	1275.92	1310.31	1304.11	1369.34	1207.34	856.385	774.16	972.16	951.486	1050.88	951.056	1213.42	1295.82	1403.63	879.82	1049.4	638.806	1015.1	1056.02	905.863	856.128	818.319	1161.05	790.644	993.401	461.851	25.3452	736.622	760.677	597.57	503.144	630.708	610.612	523.599	412.29	611.265	497.778		388.804	449.876	439.228	434.035	773.19	657.072
17	1210.59	1601.05	1566.25	1831.2	1639.92	1542.93	1443.58	1559.57	1529.85	1633.1	1089.26	997.721	1253.96	1154.16	1362.62	1336.75	1604.4	1452.26	1665.42	1066.01	1381.76	882.428	1354.58	1234.59	1230.47	1190.7	1153.95	1470.28	960.867	1414.54	846.093	61.8624	1004.57	958.151	828.673	828.673	788.117	798.951	755.359	573.475	711.287	686.63		602.507	515.295	651	518.221	1026.06	851.692
19											1245.3	1227.16	1508.38	1198.83	1634.05	1599.58	1748.23	1873.89	1932.43	1219.01	1544.92	1089.94	1557.37	1386.68	1439.04	1449.79	1313.24	1600.96	1273.17	1705.14	1047.91	88.8264	1213.74	1204.66	923.445	1114.87	1048.12	1050.97	962.612	740.355	912.959	956.083		816.026	626.992	799.426	786.738	1307.09	1088.18
[truncated: 9 more columns]

## Sheet: Fig. 6c
		Luminescence intensity (×105)
	No.	PBS	MRITN + 660	MRITN + 808 + 660
	1	7.567	6.513	2.425
	2	6.527	5.146	0.438
	3	5.121	4.552	0.95
	4	5.959	4.238	0.646
	5	3.719	2.559	1.22

[truncated: 12 more sheets: Fig. 6e, Fig. 6f, Supplementary Fig. 2d, Supplementary Fig. 4b, Supplementary Fig. 6b, Supplementary Fig. 6c, Supplementary Fig. 13, Supplementary Fig. 14, Supplementary Fig. 15b, Supplementary Fig. 16a, Supplementary Fig. 16b, Supplementary Fig. 17b]
